# Supplementary material for: Immunization with centrin-Deficient Leishmania braziliensis Does Not Protect against Homologous Challenge
Source: Vaccines (Basel). 2024 Mar 15;12(3):310. doi: 10.3390/vaccines12030310 (PMC10974367; doi:10.3390/vaccines12030310)
Supplement: Supplementary file 1 [file vaccines-12-00310-s001.zip]

Archive with 1 entries (1 files):
- vaccines-2886024-supplementary.pdf
